# Supplementary material for: The genetic regulatory signature of type 2 diabetes in human skeletal muscle
Source: Nat Commun. 2016 Jun 29;7:11764. doi: 10.1038/ncomms11764 (PMC4931250; doi:10.1038/ncomms11764)
Supplement: Supplementary Dataset 1 — Detection of independent genic eQTLs associated with T2D and related traits. T2D and related trait GWAS and candidate gene-associated variants were tested for association with genes whose most distal TSS was within 1Mb of the variant. aWe use GWAS to denote GWAS or candidate gene studies; bRisk/trait increasing allele (set to risk/trait increasing allele for majority of traits when trait coefficient directions are not concordant); cT2D Odds Ratio (OR) or trait effect size for GWAS risk or trait increasing allele; deQTL effect for GWAS risk or trait increasing allele; edecile 10 denotes most muscle specific expression, NA denotes insufficient expression in the Illumina Body Map tissues to estimate specificity; fTable contains all results with GWAS SNP eQTL q-value [file ncomms11764-s2.xlsx]

## Sheet: paper_table_direct_gene
GWAS locus gene namea	GWAS trait(s)a	GWAS SNPa	Chr	Position	GWAS risk/trait increasing allelea,b	GWAS OR /effect sizea,c	eQTL effect sized	eQTL Gene	MESI Decilee	eQTL P-value	eQTL Q-valuef	eQTL Conditional p-value	eQTL Conditional q-value
ERAP2	2hGlu	rs1019503	5	96254817	A	0.063	1.159	ERAP2	3	8.714e-67	2.076e-62	2.2e-87	7e-84
ERAP2	2hGlu	rs1019503	5	96254817	A	0.063	-0.9741	LNPEP	7	2.984e-39	8.072e-36	4.9e-42	7.8e-39
ERAP2	2hGlu	rs1019503	5	96254817	A	0.063	-0.8989	CTD-2260A17.2	7	6.804e-32	1.081e-28	4.2e-36	4.4e-33
AMT	FGlu	rs11715915	3	49455330	C	0.012	-0.6133	AMT	1	5.304e-13	1.286e-10	7.4e-35	5.8e-32
ANK1	T2D	rs515071	8	41519462	C	1.18	1.009	ANK1	10	2.805e-22	1.908e-19	3.7e-27	2e-24
ANK1	T2D	rs516946	8	41519248	C	1.09	1.009	ANK1	10	2.805e-22	1.908e-19	3.7e-27	2e-24
FADS1,FADS1-2-3	FGlu	rs174550	11	61571478	T	0.022	0.7739	FADS1	3	7.03e-21	4.168e-18	7e-23	3.2e-20
POU5F1/TCF19	T2D	rs3132524	6	31136714	G	1.07	-0.8364	CCHCR1	9	8.057e-20	4.241e-17	3.1e-22	1.2e-19
POU5F1/TCF19	T2D	rs3132524	6	31136714	G	1.07	0.793	HCG27	2	1.079e-17	4.564e-15	5.4e-17	1.9e-14
AMT	FGlu	rs11715915	3	49455330	C	0.012	-0.6818	NICN1	5	4.428e-16	1.567e-13	4.4e-16	1.4e-13
JAZF1	T2D	rs849135	7	28196413	G	1.11	-0.3762	JAZF1	4	7.772e-06	0.00053	2.1e-13	5.6e-11
KCNJ11	T2D	rs5215	11	17408630	C	1.07	-0.3258	ABCC8	NA	0.000377	0.01453	5.8e-13	1.4e-10
GPSM1	T2D	rs11787792	9	139252148	A	1.15	0.379	GPSM1	1	3.294e-05	0.001879	3e-12	6.7e-10
PROX1	FGlu,T2D	rs340874	1	214159256	C	0.021,1.07	0.492	PROX1-AS1	3	1.013e-08	1.292e-06	3.5e-12	7.5e-10
ZFAND3	T2D	rs9470794	6	38106844	C	1.12	0.9025	ZFAND3	9	3.099e-10	5.071e-08	6.9e-12	1.4e-09
DNLZ	FGlu	rs3829109	9	139256766	G	0.017	0.3736	GPSM1	1	3.505e-05	0.001983	1.1e-11	2e-09
CILP2	T2D	rs10401969	19	19407718	C	1.13	-0.8727	MAU2	8	3.804e-07	3.561e-05	1.2e-11	2.1e-09
WFS1	T2D	rs1801214	4	6303022	T	1.1	0.5871	WFS1	4	9.521e-13	2.235e-10	1.4e-11	2.3e-09
GATAD2A	T2D	rs3794991	19	19610596	T	1.12	-0.8597	MAU2	8	7.912e-07	6.9e-05	2.1e-11	3.3e-09
WFS1	T2D	rs4458523	4	6289986	G	1.1	0.6177	WFS1	4	4.294e-14	1.198e-11	8.6e-11	1.2e-08
PROX1	T2D	rs2075423	1	214154719	G	1.07	0.5278	PROX1-AS1	3	2.102e-09	3.015e-07	6e-10	7.9e-08
MACF1	T2D	rs2296172	1	39835817	G	1.1	0.5884	MACF1	3	9.995e-09	1.276e-06	9.2e-10	1.2e-07
DNLZ	FGlu	rs3829109	9	139256766	G	0.017	-0.4145	KIAA1984-AS1	4	4.059e-06	0.0002979	1.8e-09	2.2e-07
GCKR	FGlu,FIns,T2D	rs780094	2	27741237	C	0.026,0.015,1.06	0.4282	KRTCAP3	NA	7.585e-07	6.642e-05	3.5e-09	4e-07
MPHOSPH9	T2D	rs1727313	12	123640853	C	1.06	-0.5585	RP11-282O18.3	4	2.727e-08	3.211e-06	3.9e-09	4.4e-07
POU5F1/TCF19	T2D	rs3132524	6	31136714	G	1.07	0.308	TCF19	3	0.001706	0.04662	5.1e-09	5.6e-07
HNF4A	T2D	rs6017317	20	42946966	G	1.12	0.6192	OSER1	10	2.999e-10	4.918e-08	1.9e-08	1.9e-06
AMT	FGlu	rs11715915	3	49455330	C	0.012	0.8306	FAM212A	7	1.17e-24	1.001e-21	4.5e-08	4.2e-06
POU5F1/TCF19	T2D	rs3132524	6	31136714	G	1.07	0.4129	HLA-L	4	2.253e-05	0.00135	6.7e-08	6e-06
LARP6	Fproinsulin	rs1549318	15	71109147	T	0.019	0.5089	LARP6	4	2.489e-09	3.523e-07	1e-07	8.9e-06
MADD	Fproinsulin	rs10838687	11	47312892	T	0.025	0.4103	MADD	6	5.539e-06	0.0003925	1.5e-07	1.3e-05
FADS1,FADS1-2-3	FGlu	rs174550	11	61571478	T	0.022	-0.3907	TMEM258	8	8.692e-06	0.0005851	1.6e-07	1.3e-05
MADD	Fproinsulin	rs10838687	11	47312892	T	0.025	0.463	ACP2	5	2.536e-07	2.467e-05	2.5e-07	2e-05
PRC1	T2D	rs8042680	15	91521337	A	1.07	0.4539	VPS33B	4	5.287e-07	4.792e-05	4.4e-07	3.1e-05
GPSM1	T2D	rs11787792	9	139252148	A	1.15	-0.3737	KIAA1984-AS1	4	4.265e-05	0.002349	1.4e-06	9.1e-05
HNF4A	T2D	rs4812829	20	42989267	A	1.09	0.6153	OSER1	10	4.235e-10	6.789e-08	1.9e-06	0.00012
IKBKAP	FGlu	rs16913693	9	111680359	T	0.043	-1.479	CTNNAL1	8	9.33e-05	0.004584	2.1e-06	0.00013
JAZF1	T2D	rs849134	7	28196222	A	1.12	-0.2744	JAZF1-AS1	1	0.001346	0.0391	2.5e-06	0.00015
PRC1	T2D	rs12899811	15	91544076	G	1.08	0.4452	VPS33B	4	6.067e-07	5.427e-05	6.6e-06	0.00037
ERAP2	2hGlu	rs1019503	5	96254817	A	0.063	-0.4419	ERAP1	9	1.678e-07	1.695e-05	7.8e-06	0.00042
CDC123/CAMK1D	T2D	rs11257655	10	12307894	T	1.15	0.3866	CAMK1D	1	4.446e-05	0.002435	9e-06	0.00048
AP3S2	T2D	rs2028299	15	90374257	C	1.1	0.6533	ANPEP	1	8.782e-12	1.806e-09	9.5e-06	0.00049
PRC1	T2D	rs12899811	15	91544076	G	1.08	0.4164	RCCD1	4	3.285e-06	0.0002469	1e-05	0.0005
PRC1	T2D	rs8042680	15	91521337	A	1.07	0.5087	RCCD1	4	1.531e-08	1.887e-06	2.3e-05	0.00098
GCK	FGlu	rs3757840	7	44231216	A	0.1	0.3515	YKT6	5	7.738e-05	0.003914	2.3e-05	0.00098
MADD	FGlu	rs7944584	11	47336320	A	0.025	0.6172	NR1H3	4	1.257e-08	1.574e-06	2.4e-05	0.001
GLS2	FGluBMIadj	rs2657879	12	56865338	G	0.016	0.6388	SPRYD4	7	4.204e-08	4.783e-06	4e-05	0.0015
MADD	Fproinsulin	rs10501320	11	47293799	G	0.081	0.6027	NR1H3	4	3.083e-08	3.594e-06	4.1e-05	0.0016
KCNQ1	T2D	rs2237897	11	2858546	C	1.41	-0.4788	OSBPL5	4	0.001515	0.04271	6e-05	0.0022
WFS1	T2D	rs4458523	4	6289986	G	1.1	-0.3064	PPP2R2C	2	0.0003224	0.01281	0.00011	0.0035
ZBED3	T2D	rs4457053	5	76424949	G	1.09	-0.3315	HMGN2P4	NA	0.001152	0.0348	0.00013	0.0039
ZBED3	FGluBMIadj	rs7708285	5	76425867	G	0.015	-0.3315	HMGN2P4	NA	0.001153	0.03481	0.00013	0.0039
ZBED3	T2D	rs6878122	5	76427311	G	1.1	-0.3168	HMGN2P4	NA	0.001522	0.04285	0.00015	0.0041
MADD	Fproinsulin	rs10838687	11	47312892	T	0.025	0.2927	SLC39A13	4	0.001325	0.03864	0.00015	0.0041
HMG20A	T2D	rs7178572	15	77747190	A	1.07	-0.3614	PSTPIP1	1	0.0001236	0.005803	0.00014	0.0041
AMT	FGlu	rs11715915	3	49455330	C	0.012	-0.3449	BSN-AS2	NA	8.749e-05	0.004341	0.00015	0.0042
KCNJ11	T2D	rs5215	11	17408630	C	1.07	-0.3311	NCR3LG1	2	0.0003006	0.0121	0.0003	0.0073
GCK	2hGlu,FGlu	rs6975024	7	44231886	C	0.103,0.061	0.5466	YKT6	5	0.001725	0.04701	0.0004	0.0091
GCK	FGlu	rs4607517	7	44235668	A	0.062	0.5466	YKT6	5	0.001725	0.04701	0.0004	0.0091
GCK	2hGlu,FGlu	rs1799884	7	44229068	A	0.162,0.063	0.5466	YKT6	5	0.001725	0.04701	0.0004	0.0091
WARS	FGlu	rs3783347	14	100839261	G	0.017	0.5067	SLC25A29	3	2.604e-05	0.001532	0.00044	0.0098
WFS1	T2D	rs1801214	4	6303022	T	1.1	-0.2789	PPP2R2C	2	0.001092	0.03344	0.0005	0.011
FTO	T2D	rs11642841	16	53845487	A	1.12	0.6112	FTO	8	7.759e-12	1.608e-09	0.00052	0.011
HMG20A	T2D	rs7177055	15	77832762	A	1.08	0.3257	PSTPIP1	1	0.0006812	0.02322	0.00055	0.012
AMT	FGlu	rs11715915	3	49455330	C	0.012	-0.3036	XXcos-LUCA11.4	NA	0.0005766	0.02037	0.00058	0.012
PEPD	T2D	rs3786897	19	33893008	A	1.1	-0.2721	RPL29P33	NA	0.001244	0.03686	0.00072	0.014
ANK1	T2D	rs515071	8	41519462	C	1.18	-0.3784	RP11-930P14.1	10	0.0007334	0.02461	0.00073	0.015
AMT	FGlu	rs11715915	3	49455330	C	0.012	-0.483	MST1	2	2.48e-08	2.94e-06	0.00075	0.015
ANK1	T2D	rs516946	8	41519248	C	1.09	-0.3784	RP11-930P14.1	10	0.0007334	0.02461	0.00073	0.015
ZFAND6	T2D	rs11634397	15	80432222	G	1.06	0.4239	ZFAND6	8	5.346e-07	4.841e-05	0.00091	0.017
AMT	FGlu	rs11715915	3	49455330	C	0.012	-0.2843	APEH	10	0.001288	0.03782	0.0013	0.022
GRB14	T2D	rs3923113	2	165501849	A	1.07	-0.29	COBLL1	2	0.0009677	0.0305	0.0013	0.022
HNF4A	T2D	rs4812829	20	42989267	A	1.09	0.3314	JPH2	10	0.001054	0.03255	0.0015	0.024
SLC16A13	T2D	rs312457	17	6940393	G	1.2	-1.076	SLC16A13	1	0.00139	0.04006	0.0014	0.024
IGF1	FIns	rs35767	12	102875569	G	0.028	0.4282	CCDC53	5	1.732e-05	0.001073	0.0018	0.028
IGF2BP2	T2D	rs6769511	3	185530290	C	1.13	0.3211	TRA2B	5	0.001801	0.04853	0.0018	0.029
IGF2BP2	T2D	rs1470579	3	185529080	C	1.12	0.3211	TRA2B	5	0.001801	0.04853	0.0018	0.029
COBLL1,GRB14	FInsBMIadj,T2D	rs7607980	2	165551201	C	0.023,0.88	-0.5638	GRB14	2	0.0003971	0.01514	0.0019	0.03
UHRF1BP1	FInsBMIadj	rs4646949	6	34845449	T	0.014	-0.788	UHRF1BP1	9	2.222e-16	8.147e-14	0.0025	0.035
GRK5	T2D	rs10886471	10	121149403	C	1.12	0.2661	BAG3	10	0.001711	0.04673	0.0025	0.035
TP53INP1	T2D	rs896854	8	95960511	T	1.06	-0.5491	NDUFAF6	8	7.105e-11	1.274e-08	0.0027	0.036
FAF1	T2D	rs17106184	1	50909985	G	1.1	0.9593	CDKN2C	3	3.329e-06	0.0002498	0.0032	0.041
MADD	Fproinsulin	rs10838687	11	47312892	T	0.025	0.5686	MTCH2	8	1.388e-10	2.39e-08	0.0048	0.054
GRB14	T2D	rs13389219	2	165528876	C	1.07	-0.285	COBLL1	2	0.001407	0.04042	0.0052	0.056
MADD	Fproinsulin	rs10838687	11	47312892	T	0.025	0.349	DDB2	6	0.0001213	0.005712	0.0064	0.066
AP3S2	T2D	rs2028299	15	90374257	C	1.1	0.3256	IQGAP1	4	0.000998	0.03122	0.0073	0.071
UHRF1BP1	FInsBMIadj	rs4646949	6	34845449	T	0.014	-0.4563	TAF11	4	5.253e-06	0.0003745	0.01	0.091
WARS	FGlu	rs3783347	14	100839261	G	0.017	0.7345	WARS	7	5.075e-10	8.035e-08	0.011	0.093
HNF1A	T2D	rs7957197	12	121460686	T	1.07	0.3503	C12orf43	5	0.0004528	0.01681	0.011	0.093
KLHDC5	T2D	rs10842994	12	27965150	C	1.1	-0.3936	MRPS35	8	0.0007543	0.02515	0.011	0.097
HIP1	FIns	rs1167800	7	75176196	A	0.016	-0.4674	TRIM73	NA	5.317e-08	5.931e-06	0.012	0.099
HIP1	FIns	rs1167800	7	75176196	A	0.016	-0.3271	POM121C	7	0.0001745	0.007741	0.013	0.1
G6PC2	FGlu	rs560887	2	169763148	C	0.075	0.3366	NOSTRIN	3	0.0003883	0.01487	0.013	0.1
OR4S1	FGluBMIadj	rs1483121	11	48333360	G	0.021	0.8003	NUP160	6	8.393e-10	1.284e-07	0.014	0.11
AMT	FGlu	rs11715915	3	49455330	C	0.012	0.3385	KLHDC8B	6	0.0001188	0.005613	0.013	0.11
HNF1A	T2D	rs7305618	12	121402932	C	1.14	0.3694	C12orf43	5	0.0002309	0.009759	0.016	0.12
POU5F1/TCF19	T2D	rs3132524	6	31136714	G	1.07	-0.5667	C4A	1	3.423e-09	4.738e-07	0.017	0.13
HMG20A	T2D	rs7177055	15	77832762	A	1.08	0.3251	RCN2	5	0.0006971	0.02365	0.019	0.13
PRC1	T2D	rs8042680	15	91521337	A	1.07	-0.5583	PRC1-AS1	9	4.116e-10	6.612e-08	0.02	0.14
FTO	FIns	rs1421085	16	53800954	C	0.02	0.558	FTO	8	1.148e-10	2.003e-08	0.02	0.14
SC4MOL	FIns	rs17046216	4	166255704	A	0.18	-0.3788	CPE	2	2.863e-05	0.001664	0.023	0.15
MPHOSPH9	T2D	rs1727313	12	123640853	C	1.06	0.6548	SETD8	7	4.301e-11	7.96e-09	0.025	0.16
MADD	Fproinsulin	rs10838687	11	47312892	T	0.025	0.3667	CELF1	9	5.243e-05	0.002806	0.029	0.17
PEPD	T2D	rs3786897	19	33893008	A	1.1	0.2841	CTD-2085J24.4	9	0.0007408	0.02479	0.03	0.17
SRR	T2D	rs391300	17	2216258	G	1.28	-0.6791	SRR	9	3.084e-17	1.241e-14	0.029	0.17
PSMD6	T2D	rs831571	3	64048297	C	1.09	0.4773	THOC7	7	7.024e-06	0.0004844	0.034	0.18
HMG20A	T2D	rs7178572	15	77747190	A	1.07	-0.5006	RP11-307C19.1	NA	7.077e-08	7.715e-06	0.037	0.19
HNF1A	T2D	rs7957197	12	121460686	T	1.07	-0.3329	SPPL3	5	0.0008725	0.02818	0.035	0.19
CILP2	T2D	rs10401969	19	19407718	C	1.13	0.6775	GATAD2A	7	9.478e-05	0.004644	0.042	0.2
CILP2	T2D	rs10401969	19	19407718	C	1.13	-0.5444	MEF2BNB	3	0.001805	0.04862	0.044	0.21
GCKR	FGlu,FIns,T2D	rs780094	2	27741237	C	0.026,0.015,1.06	-0.5888	GPN1	6	3.59e-12	7.802e-10	0.045	0.21
DPYSL5	FGluBMIadj	rs1371614	2	27152874	T	0.02	0.5561	MAPRE3	10	1.621e-07	1.644e-05	0.043	0.21
HNF4A	T2D	rs6017317	20	42946966	G	1.12	0.3598	JPH2	10	0.000358	0.01394	0.056	0.24
FTO	T2D	rs9936385	16	53819169	C	1.13	0.5854	FTO	8	4.396e-11	8.127e-09	0.056	0.24
CAMK2B	FGlu	rs1127065	7	44259871	G	0.08	0.309	CAMK2B	10	0.000735	0.02465	0.059	0.24
HMG20A	T2D	rs7177055	15	77832762	A	1.08	0.5054	RP11-307C19.1	NA	8.519e-08	9.143e-06	0.06	0.25
MADD	Fproinsulin	rs10838687	11	47312892	T	0.025	0.4927	ARHGAP1	6	3.678e-08	4.227e-06	0.069	0.26
HIP1	FIns	rs1167800	7	75176196	A	0.016	-0.5745	STAG3L1	NA	1.119e-11	2.265e-09	0.07	0.26
MADD	Fproinsulin	rs10501320	11	47293799	G	0.081	0.3516	NUP160	6	0.001535	0.04311	0.078	0.27
GPSM1	T2D	rs11787792	9	139252148	A	1.15	-0.7174	SDCCAG3	6	1.802e-16	6.675e-14	0.073	0.27
BCAR1	T2D	rs7202877	16	75247245	T	1.12	-0.405	BCAR1	10	0.0007933	0.02616	0.071	0.27
HIP1	FIns	rs1167800	7	75176196	A	0.016	-0.5801	PMS2P3	4	6.733e-12	1.408e-09	0.085	0.28
CDC123/CAMK1D	T2D	rs12779790	10	12328010	G	1.11	-0.4228	CDC123	6	7.354e-05	0.003747	0.082	0.28
POU5F1/TCF19	T2D	rs3132524	6	31136714	G	1.07	0.4415	ABCF1	10	5.551e-06	0.0003933	0.089	0.29
KCNQ1	T2D	rs231361	11	2691500	A	1.09	-0.3122	KCNQ1OT1	1	0.0003821	0.01469	0.1	0.31
GCKR	2hGlu	rs1260326	2	27730940	T	0.07	0.5651	GPN1	6	8.051e-11	1.434e-08	0.12	0.32
TSPAN8/LGR5	T2D	rs7955901	12	71433293	C	1.07	0.4071	CTD-2021H9.3	NA	2.97e-06	0.0002257	0.12	0.32
MADD	Fproinsulin	rs10838687	11	47312892	T	0.025	-0.3413	FNBP4	5	0.000172	0.00765	0.12	0.32
PPARG	T2D	rs1801282	3	12393125	C	1.13	0.4438	TIMP4	7	5.43e-05	0.002891	0.11	0.32
CRY2	FGlu	rs11605924	11	45873091	A	0.022	0.3686	CTD-2210P24.4	8	4.142e-05	0.002291	0.12	0.32
PPARG	FInsBMIadj	rs17036328	3	12390484	T	0.021	0.4438	TIMP4	7	5.43e-05	0.002891	0.11	0.32
GCK	FGlu	rs3757840	7	44231216	A	0.1	-0.2918	LINC00957	6	0.001093	0.03346	0.11	0.32
GCKR	FGlu,FIns,T2D	rs780094	2	27741237	C	0.026,0.015,1.06	0.3993	AC074117.10	5	4.254e-06	0.0003106	0.11	0.32
GCKR	2hGlu	rs1260326	2	27730940	T	0.07	-0.3971	AC074117.10	5	7.666e-06	0.0005236	0.12	0.32
PPARG	T2D	rs1801282	3	12393125	C	1.13	-0.6081	SYN2	2	2.021e-08	2.438e-06	0.14	0.35
PPARG	FInsBMIadj	rs17036328	3	12390484	T	0.021	-0.6081	SYN2	2	2.021e-08	2.438e-06	0.14	0.35
MPHOSPH9	T2D	rs1727313	12	123640853	C	1.06	0.6424	MPHOSPH9	5	1.065e-10	1.867e-08	0.16	0.36
DPYSL5	FGluBMIadj	rs1371614	2	27152874	T	0.02	0.3663	OTOF	2	0.0006753	0.02307	0.15	0.36
MADD	FGlu	rs7944584	11	47336320	A	0.025	-0.3636	ARHGAP1	6	0.001016	0.03165	0.15	0.36
POU5F1/TCF19	T2D	rs3132524	6	31136714	G	1.07	0.3629	SFTA2	10	0.0002068	0.008915	0.17	0.37
VPS26A	T2D	rs1802295	10	70931474	A	1.08	0.4985	SUPV3L1	8	8.703e-08	9.325e-06	0.17	0.37
MADD	Fproinsulin	rs10501320	11	47293799	G	0.081	-0.3498	ARHGAP1	6	0.001622	0.04491	0.18	0.38
BCL2	T2D	rs12454712	18	60845884	T	1.09	-0.4105	BCL2	6	1.663e-06	0.0001345	0.18	0.38
TOP1	FGlu	rs6072275	20	39743905	A	0.016	-0.367	LPIN3	2	0.00042	0.01583	0.19	0.39
SGSM2	Fproinsulin	rs4790333	17	2262703	T	0.015	0.4032	METTL16	6	3.954e-06	0.0002912	0.2	0.4
JAZF1	T2D	rs849134	7	28196222	A	1.12	-0.3439	JAZF1	4	5.317e-05	0.00284	0.21	0.41
THADA	T2D	rs11899863	2	43618819	C	1.15	-0.6973	AC010883.5	9	0.001604	0.04454	0.2	0.41
GIPR	T2D	rs8108269	19	46158513	G	1.05	0.3343	CCDC61	4	0.0002309	0.009757	0.21	0.41
TCF7L2	2hGlu,FGlu,FIns,Fproinsulin,T2D	rs7903146	10	114758349	T	0.089,0.022,-0.018,0.032,1.39	-0.3582	RP11-57H14.2	8	0.000446	0.01661	0.22	0.42
HIP1	FIns	rs1167800	7	75176196	A	0.016	-0.3645	GATSL2	10	2.712e-05	0.001587	0.22	0.42
GRB14	T2D	rs13389219	2	165528876	C	1.07	-0.5471	SLC38A11	5	2.963e-10	4.863e-08	0.24	0.43
AMT	FGlu	rs11715915	3	49455330	C	0.012	0.3598	MST1R	3	4.166e-05	0.002302	0.23	0.43
GCKR	FGlu,FIns,T2D	rs780094	2	27741237	C	0.026,0.015,1.06	-0.2736	SLC5A6	5	0.001825	0.049	0.25	0.44
HIP1	FIns	rs1167800	7	75176196	A	0.016	-0.5307	GTF2IP1	NA	4.654e-10	7.416e-08	0.26	0.45
DNLZ	FGlu	rs3829109	9	139256766	G	0.017	-0.7131	SDCCAG3	6	1.219e-16	4.596e-14	0.26	0.45
HIP1	FIns	rs1167800	7	75176196	A	0.016	0.4538	AC138783.12	NA	1.333e-07	1.374e-05	0.27	0.45
GCKR	2hGlu	rs1260326	2	27730940	T	0.07	-0.4005	KRTCAP3	NA	6.349e-06	0.0004429	0.29	0.46
GRB14	T2D	rs3923113	2	165501849	A	1.07	-0.4982	SLC38A11	5	7.097e-09	9.297e-07	0.27	0.46
GCKR	2hGlu	rs1260326	2	27730940	T	0.07	0.4287	PPM1G	9	1.26e-06	0.0001049	0.31	0.47
CAMK2B	FGlu	rs1127065	7	44259871	G	0.08	-0.3382	LINC00957	6	0.0002131	0.009139	0.31	0.47
GRB14	T2D	rs13389219	2	165528876	C	1.07	-0.3101	SCN3A	8	0.0004998	0.01819	0.32	0.48
PEPD	T2D	rs3786897	19	33893008	A	1.1	-0.3337	PEPD	5	6.904e-05	0.00355	0.33	0.48
PRC1	T2D	rs8042680	15	91521337	A	1.07	-0.3358	SV2B	3	0.0002416	0.01013	0.33	0.48
OR4S1	FGluBMIadj	rs1483121	11	48333360	G	0.021	-0.4169	C1QTNF4	4	0.001841	0.04931	0.32	0.48
GCKR	FGlu,FIns,T2D	rs780094	2	27741237	C	0.026,0.015,1.06	-0.4314	PPM1G	9	6.214e-07	5.545e-05	0.34	0.49
COBLL1,GRB14	FIns,FInsBMIadj	rs10195252	2	165513091	T	0.016,0.017	-0.4758	SLC38A11	5	3.91e-08	4.474e-06	0.34	0.49
DPYSL5	FGluBMIadj	rs1371614	2	27152874	T	0.02	0.8784	KHK	7	5.618e-18	2.451e-15	0.33	0.49
MPHOSPH9	T2D	rs1727313	12	123640853	C	1.06	0.3322	ABCB9	2	0.00118	0.03543	0.38	0.51
HMG20A	T2D	rs7178572	15	77747190	A	1.07	-0.5098	RP11-797A18.4	7	3.93e-08	4.495e-06	0.37	0.51
TCF7L2	FGlu	rs4506565	10	114756041	T	0.023	-0.3351	RP11-57H14.2	8	0.0005421	0.0194	0.41	0.52
POU5F1/TCF19	T2D	rs3132524	6	31136714	G	1.07	0.6295	VARS2	8	3.627e-11	6.784e-09	0.39	0.52
HNF1A	T2D	rs7305618	12	121402932	C	1.14	-0.5007	SPPL3	5	4.488e-07	4.136e-05	0.43	0.53
GRB14	T2D	rs13389219	2	165528876	C	1.07	-0.4142	RNA5SP111	NA	2.692e-06	0.0002068	0.45	0.54
AMT	FGlu	rs11715915	3	49455330	C	0.012	0.4321	RHOA	8	7.16e-07	6.305e-05	0.45	0.54
MACF1	T2D	rs2296172	1	39835817	G	1.1	-0.5669	PABPC4	10	3.619e-08	4.165e-06	0.44	0.54
MADD	Fproinsulin	rs10501320	11	47293799	G	0.081	0.5165	FNBP4	5	2.504e-06	0.0001939	0.45	0.54
OR4S1	FGluBMIadj	rs1483121	11	48333360	G	0.021	0.7438	FNBP4	5	1.385e-08	1.721e-06	0.44	0.54
HIP1	FIns	rs1167800	7	75176196	A	0.016	-0.2937	CCL24	NA	0.0007758	0.02571	0.47	0.55
COBLL1,GRB14	FIns,FInsBMIadj	rs10195252	2	165513091	T	0.016,0.017	-0.3525	RNA5SP111	NA	5.859e-05	0.003085	0.5	0.56
GCKR	FGlu,FIns,T2D	rs780094	2	27741237	C	0.026,0.015,1.06	-0.8001	SNX17	5	5.228e-23	3.802e-20	0.49	0.56
PEPD	FIns,FInsBMIadj	rs731839	19	33899065	G	0.015,0.015	-0.4144	PEPD	5	1.062e-06	8.981e-05	0.49	0.56
HNF1A	T2D	rs7957197	12	121460686	T	1.07	0.3307	P2RX4	2	0.0009466	0.02999	0.5	0.56
PRC1	T2D	rs12899811	15	91544076	G	1.08	-0.4123	MAN2A2	10	4.125e-06	0.0003022	0.51	0.56
GCKR	2hGlu	rs1260326	2	27730940	T	0.07	0.7984	SNX17	5	7.278e-22	4.759e-19	0.5	0.56
ADCY5	2hGlu	rs2877716	3	123094451	C	0.09	-0.4013	PARP14	4	0.0008272	0.02703	0.51	0.56
MADD	Fproinsulin	rs10838687	11	47312892	T	0.025	0.3565	RAPSN	10	8.536e-05	0.004251	0.52	0.57
GRB14	T2D	rs3923113	2	165501849	A	1.07	-0.3646	RNA5SP111	NA	2.993e-05	0.00173	0.53	0.57
JAZF1	T2D	rs864745	7	28180556	T	1.21	-0.3265	JAZF1	4	0.0001105	0.005285	0.55	0.58
PRC1	T2D	rs8042680	15	91521337	A	1.07	-0.4231	MAN2A2	10	3.152e-06	0.000238	0.54	0.58
HHEX/IDE	T2D	rs1111875	10	94462882	C	1.11	-0.3736	TNKS2-AS1	9	1.142e-05	0.0007437	0.59	0.59
AMT	FGlu	rs11715915	3	49455330	C	0.012	0.4925	IP6K2	3	1.263e-08	1.581e-06	0.57	0.59
AMT	FGlu	rs11715915	3	49455330	C	0.012	0.3303	QRICH1	8	0.0001753	0.00777	0.57	0.59
SGSM2	Fproinsulin	rs4790333	17	2262703	T	0.015	-0.3642	RP1-59D14.5	2	3.305e-05	0.001884	0.57	0.59
TSPAN8/LGR5	T2D	rs7961581	12	71663102	C	1.09	0.3038	CTD-2021H9.3	NA	0.001745	0.04739	0.58	0.59
GATAD2A	T2D	rs3794991	19	19610596	T	1.12	0.683	GATAD2A	7	0.0001006	0.004882	0.6	0.59
HHEX/IDE	T2D	rs5015480	10	94465559	C	1.15	-0.3736	TNKS2-AS1	9	1.142e-05	0.0007437	0.59	0.59
AP3S2	T2D	rs2028299	15	90374257	C	1.1	-0.3131	ZNF710	8	0.001567	0.04377	0.57	0.59
UHRF1BP1	FInsBMIadj	rs4646949	6	34845449	T	0.014	0.3714	SNRPC	8	0.0002313	0.009771	0.57	0.59
HNF1A	T2D	rs7305618	12	121402932	C	1.14	-0.3156	RP11-173P15.7	10	0.001714	0.04678	0.61	0.6
POU5F1/TCF19	T2D	rs3132524	6	31136714	G	1.07	-0.394	HCG22	NA	5.386e-05	0.002871	0.63	0.6
UHRF1BP1	FInsBMIadj	rs6912327	6	34764922	T	0.017	-1.153	UHRF1BP1	9	2.16e-22	1.484e-19	0.67	0.61
HMG20A	T2D	rs7177055	15	77832762	A	1.08	0.4731	RP11-797A18.4	7	5.835e-07	5.238e-05	0.68	0.61
PRC1	T2D	rs12899811	15	91544076	G	1.08	-0.4106	PRC1-AS1	9	4.539e-06	0.0003291	0.65	0.61
P2RX2	FGlu	rs10747083	12	133041618	A	0.013	-0.3335	GOLGA3	6	9.04e-05	0.004463	0.68	0.61
GRB10	FGlu	rs6943153	7	50791579	T	0.015	0.3074	GRB10	9	0.00076	0.0253	0.69	0.62
MADD	Fproinsulin	rs10838687	11	47312892	T	0.025	-0.5508	C1QTNF4	4	5.61e-10	8.816e-08	0.78	0.64
DPYSL5	FGluBMIadj	rs1371614	2	27152874	T	0.02	-0.4231	DPYSL5	2	8.101e-05	0.004069	0.77	0.64
G6PC2	FGlu	rs560887	2	169763148	C	0.075	-0.4704	G6PC2	10	5.225e-07	4.742e-05	0.81	0.65
ARAP1	FGlu,FGluBMIadj,Fproinsulin	rs11603334	11	72432985	G	0.019,0.022,-0.0938	0.3244	STARD10	7	0.001658	0.04564	0.9	0.67
CENTD2	T2D	rs1552224	11	72433098	A	1.11	0.3244	STARD10	7	0.001658	0.04564	0.9	0.67
HIP1	FIns	rs1167800	7	75176196	A	0.016	-0.2861	GATSL1	NA	0.001068	0.03287	0.88	0.67
POU5F1/TCF19	T2D	rs3132524	6	31136714	G	1.07	0.4374	MUC22	NA	6.816e-06	0.0004717	0.89	0.67
MADD	FGlu	rs7944584	11	47336320	A	0.025	0.5283	FNBP4	5	1.36e-06	0.0001123	0.9	0.67
DPYSL5	FGluBMIadj	rs1371614	2	27152874	T	0.02	0.5392	CGREF1	8	3.952e-07	3.686e-05	0.88	0.67
AMT	FGlu	rs11715915	3	49455330	C	0.012	-0.3195	RBM6	5	0.0002866	0.01164	0.92	0.68
MADD	Fproinsulin	rs10838687	11	47312892	T	0.025	-0.4513	NR1H3	4	5.214e-07	4.733e-05	0.93	0.68
MADD	FGlu	rs7944584	11	47336320	A	0.025	-0.37	C1QTNF4	4	0.0008211	0.02688	0.99	0.69
MADD	Fproinsulin	rs10501320	11	47293799	G	0.081	-0.3693	C1QTNF4	4	0.000865	0.02799	0.96	0.69
